# Supplementary material for: PCR Detection of Bartonella spp. and Borreliella spp. DNA in Dry Blood Spot Samples from Human Patients
Source: Pathogens. 2024 Aug 28;13(9):727. doi: 10.3390/pathogens13090727 (PMC11435347; doi:10.3390/pathogens13090727)
Supplement: Supplementary file 1 [file pathogens-13-00727-s001.zip]

Archive with 1 entries (1 files):
- pathogens-3105769-supplementary.pdf
